# Supplementary material for: Permanent Makeup Removal Severe Complication—Case Report and Proposal of the Protocol for Its Management
Source: J Clin Med. 2024 Sep 22;13(18):5613. doi: 10.3390/jcm13185613 (PMC11432740; doi:10.3390/jcm13185613)
Supplement: Supplementary file 1 [file jcm-13-05613-s001.zip]

Archive with 1 entries (1 files):
- jcm-3142699-supplementary.pdf
